# Supplementary material for: Technique of flat-mount immunostaining for mapping the olfactory epithelium and counting the olfactory sensory neurons
Source: PLoS One. 2023 Jan 17;18(1):e0280497. doi: 10.1371/journal.pone.0280497 (PMC9844923; doi:10.1371/journal.pone.0280497)
Supplement: S1 File — (TXT) [file pone.0280497.s003.txt]

macro "Macro Olfactory Counting" {

run("Options...", "iterations=1 count=1 black");

// Open the SET SCALE window to enter the pixel ratio and units parameters 
run("Set Scale...");


//******************************
//Step 1 : Manual color threshold 
//******************************

title = getTitle();
selectWindow(title);
rename("Colocalisation Manual Analyze");

run("Color Threshold...");
waitForUser("Color Threshold", "1) Choose the color range in the HUE setting that interests you \n \n  To continue press OK");

//Closing of all windows 
selectWindow("Threshold Color");
run("Close");

// 1st particle analysis to extract the mask  
run("Set Measurements...", "area centroid limit display redirect=None decimal=4");
run("Analyze Particles...", "  show=Masks display clear include add");

//Closing intermediate images
selectWindow("Results");
run("Close");
selectWindow("ROI Manager");
run("Close");


selectWindow("Mask of Colocalisation Manual Analyze");
//Image inversion 
run("Invert");
selectWindow("Mask of Colocalisation Manual Analyze");
//Watershed : allows to separate the big elements
run("Watershed");

// 2nd particle analysis to extract all data and choose the min value
run("Set Measurements...", "area centroid limit display redirect=None decimal=4");
run("Analyze Particles...", "  show=Nothing display clear include add");


// 3rd particle analysis to extract the data according to the min
waitForUser("Particle analysis with the minimum extracted", "-The first step of data extraction was done \n-Choose the minimum from the result table \n \n Here are the new steps to take : \n 1) Close the Results and ROI Manager windows \n 2) Start the particle analysis again with the previously defined minimum threshold \n \n To continue press OK");

Nmbre_cellules_comarque = getValue("results.count");


//Closing the images
selectWindow("Mask of Colocalisation Manual Analyze");
run("Close");
selectWindow("Results");
run("Close");
selectWindow("ROI Manager");
run("Close");


// 
// variable declaration to get the title of the composite image 
title = getTitle();
//print(title);

run("Split Channels");

// Rename images to be independent 
selectWindow(title + " (red)");
rename("Red");

selectWindow(title + " (green)");
rename("Green");

selectWindow(title + " (blue)");
run("Close");


//Switching to 8 bits 
selectWindow("Red");
run("8-bit");

// Image duplication for analysis  
run("Duplicate...", "title=[Red analyze]");


selectWindow("Green");
run("8-bit");

// Image duplication 
run("Duplicate...", "title=[Green analyze]");


//************************************************************************************************************	
// Step 2 : Image opening and segmentation
//************************************************************************************************************	

//First image: definition of thresholding 
selectWindow("Red");
run("Threshold...");

waitForUser("Threshold Selection : Red", " 1) Select the best threshold \n 2) Do not validate the thresholding \n \n  To continue press OK");
selectWindow("Threshold");
run("Close");

//***************************************
//Second image: definition of thresholding
selectWindow("Green");
run("Threshold...");

waitForUser("Threshold Selection : Green", " 1) Select the best threshold \n 2) Do not validate the thresholding \n \n To continue press OK");
selectWindow("Threshold");
run("Close");


NumMin = getNumber("Low size threshold", 0);


// First particle analysis to define the elements to remove if the image is noisy
selectWindow("Red");
setThreshold(NumMin, 255);
setOption("BlackBackground", true);
run("Convert to Mask");


//Closing of all windows 
selectWindow("Red");
run("Close");


// Second particle analysis to define the elements to remove if the image is noisy
selectWindow("Green");
setThreshold(NumMin, 255);
setOption("BlackBackground", true);
run("Convert to Mask");


//Closing of all windows 
selectWindow("Green");
run("Close");


//************************************************************************************************************	
// Step 3 : Element count in Red and Green images
//************************************************************************************************************	

//********
//Start of the analysis of the red image 
selectWindow("Red analyze");
setThreshold(NumMin, 255);
setOption("BlackBackground", true);
run("Convert to Mask");

//Use of the watershed 
run("Watershed");

// Particle analysis on the Red image with the minimum defined by the colocalization 
run("Set Measurements...", "area centroid limit display redirect=None decimal=4");
waitForUser("Counting the elements on the red image  ", "1) Start the particle analysis with the minimum threshold defined by the colocalization \n \n To continue press OK");

Nmbre_cellules_Red = getValue("results.count");

//Closing of all windows 
selectWindow("Red analyze");
run("Close");
selectWindow("Results");
run("Close");
selectWindow("ROI Manager");
run("Close");

//********
//Start of the green image analysis 
selectWindow("Green analyze");
setThreshold(NumMin, 255);
setOption("BlackBackground", true);
run("Convert to Mask");

//Use of the watershed
run("Watershed");

// Particle analysis on the Green image with the minimum defined by the collocation 
run("Set Measurements...", "area centroid limit display redirect=None decimal=4");
waitForUser("Counting the elements on the green image", "1) Start the particle analysis with the minimum threshold defined by the colocalization \n \n To continue press OK");

Nmbre_cellules_Green = getValue("results.count");

Area_ = 0.04485924;

densite_red = Nmbre_cellules_Red / Area_ ;
densite_green = Nmbre_cellules_Green / Area_ ;
densite_comarque = Nmbre_cellules_comarque / Area_ ;
 
//Closing of all windows 
selectWindow("Green analyze");
run("Close");
selectWindow("Results");
run("Close");
selectWindow("ROI Manager");
run("Close");


  Red = newArray(Nmbre_cellules_Red,densite_red);
  Green = newArray(Nmbre_cellules_Green,densite_green);
  Comarque = newArray(Nmbre_cellules_comarque,densite_comarque);
  Unit = newArray("Number of elements","Cellular density (cells/mm2)");
  // show two arrays with custom title
  Array.show("Cellular counting",Unit,Red,Green,Comarque);

			

	 }
